# Supplementary material for: The complex geography of domestication of the African rice Oryza glaberrima
Source: PLoS Genet. 2019 Mar 7;15(3):e1007414. doi: 10.1371/journal.pgen.1007414 (PMC6424484; doi:10.1371/journal.pgen.1007414)
Supplement: S1 Table — (XLSX) [file pgen.1007414.s016.xlsx]

## Sheet: COMBINED_ver2.txt
Accession_name	Species	Latitude	Longitude	Country	Wangetal_Group	Current_study_Group	Average_Cov	Median_Cov	Pct_read_aligned_genome	SequencedBy
IRGC100922	O.barthii	NA	NA	Unknown	OB_IV	NA	4.21	4	0.899428	Wang_etal
IRGC100927	O.barthii	NA	NA	Sierra_Leone	OB_IV	NA	4.18	4	0.902623	Wang_etal
IRGC103631	O.glaberrima	14.6119	-4.47778	Mali	NA	NA	13.09	11	0.89804	Current_study
IRGC103638	O.glaberrima	16.55	-3.23333	Mali	NA	NA	31	25	0.880098	Current_study
IRGC106016	O.barthii	14.7167	-4.1	Mali	NA	NA	21.08	18	0.913774	Current_study
IRGC106234	O.barthii	9.22389	-12.8511	Sierra_Leone	OB_IV	NA	12.53	11	0.891883	Wang_etal
WAB0009239	O.barthii	NA	NA	Nigeria	OB_III	NA	2.68	3	0.863494	Wang_etal
WAB0028893	O.barthii	NA	NA	Mali	OB_IV	NA	2.46	3	0.907965	Wang_etal
WAB0028894	O.barthii	NA	NA	Mali	OB_IV	NA	2.78	3	0.88943	Wang_etal
WAB0028900	O.barthii	NA	NA	Mali	OB_IV	NA	3.25	3	0.908946	Wang_etal
WAB0028910	O.barthii	NA	NA	Mali	OB_IV	NA	3.56	4	0.907732	Wang_etal
WAB0028912	O.barthii	NA	NA	Mali	OB_IV	NA	2.66	3	0.903063	Wang_etal
WAB0028913	O.barthii	NA	NA	Mali	OB_IV	NA	3.89	4	0.904692	Wang_etal
WAB0028915	O.barthii	NA	NA	Mali	OB_IV	NA	3.54	4	0.903206	Wang_etal
WAB0028927	O.barthii	NA	NA	Chad	OB_III	NA	3.96	4	0.889604	Wang_etal
WAB0028937	O.barthii	NA	NA	Nigeria	OB_III	NA	4.05	3	0.889801	Wang_etal
WAB0028938	O.barthii	NA	NA	Nigeria	OB_III	NA	37.26	28	0.875162	Wang_etal
WAB0028940	O.barthii	NA	NA	Nigeria	OB_III	NA	8.25	6	0.8894	Wang_etal
WAB0028952	O.barthii	NA	NA	Zambia	OB_III	NA	34.51	28	0.880612	Wang_etal
WAB0030151	O.barthii	NA	NA	Chad	OB_IV	NA	35.6	31	0.896771	Wang_etal
WAB0030186	O.barthii	NA	NA	Mali	OB_IV	NA	2.53	3	0.90565	Wang_etal
IRGC100122	O.barthii	13.4428	-15.31	Gambia	OB_V	OB-G	11.94	10	0.894076	Wang_etal
IRGC100223	O.barthii	9.99833	-11.3189	Guinea	NA	OB-G	14.97	13	0.912537	Current_study
IRGC100921	O.barthii	NA	NA	Unknown	OB_V	OB-G	4.53	5	0.908937	Wang_etal
IRGC100933	O.barthii	14.7333	-6.03333	Mali	NA	OB-G	10.31	9	0.908453	Current_study
IRGC100934	O.barthii	17.5797	-3.99861	Mali	OB_V	OB-G	6.73	6	0.894903	Wang_etal
IRGC100939	O.barthii	NA	NA	Unknown	OB_V	OB-G	4.33	4	0.910883	Wang_etal
IRGC101252	O.barthii	NA	NA	Unknown	OB_V	OB-G	3.57	4	0.908428	Wang_etal
IRGC101381	O.barthii	NA	NA	Niger	OB_V	OB-G	4.63	5	0.906647	Wang_etal
IRGC101959	O.barthii	NA	NA	Senegal	OB_V	OB-G	3.22	3	0.906587	Wang_etal
IRGC103895	O.barthii	12.6053	-15.9953	Senegal	OB_V	OB-G	7.13	6	0.895093	Wang_etal
IRGC104078	O.barthii	12.5667	5.91667	Nigeria	NA	OB-G	10.36	9	0.908142	Current_study
IRGC104081	O.barthii	12.7167	4.88333	Nigeria	NA	OB-G	7.81	7	0.901564	Current_study
IRGC104084	O.barthii	13.0333	5.25	Nigeria	OB_V	OB-G	6.58	6	0.890315	Wang_etal
IRGC104883	O.glaberrima	10.9167	-3.7	Burkina_Faso	NA	OB-G	14.49	13	0.90782	Current_study
IRGC105038	O.glaberrima	9.94972	-12.9333	Guinea	NA	OB-G	14.73	13	0.887578	Meyer_etal
IRGC106003	O.barthii	14.2833	-4.13333	Mali	NA	OB-G	21.12	18	0.906332	Current_study
IRGC106218	O.barthii	13.9133	-5.58528	Mali	NA	OB-G	21.7	18	0.913166	Current_study
IRGC75618	O.glaberrima	12.0164	-2.31639	Burkina_Faso	NA	OB-G	10.35	9	0.911615	Meyer_etal
WAB0009240	O.barthii	NA	NA	Cameroon	OB_V	OB-G	2.45	3	0.909493	Wang_etal
WAB0012712	O.barthii	NA	NA	Mali	OB_V	OB-G	9.2	8	0.903475	Wang_etal
WAB0024904	O.barthii	NA	NA	Nigeria	OB_V	OB-G	2.86	3	0.908663	Wang_etal
WAB0026768	O.barthii	NA	NA	Unknown	OB_V	OB-G	4.43	4	0.907106	Wang_etal
WAB0026769	O.barthii	NA	NA	Nigeria	OB_V	OB-G	2.6	3	0.910271	Wang_etal
WAB0026770	O.barthii	NA	NA	Nigeria	OB_V	OB-G	4.7	5	0.906521	Wang_etal
WAB0028874	O.barthii	NA	NA	Gambia	OB_V	OB-G	2.34	3	0.896714	Wang_etal
WAB0028876	O.barthii	NA	NA	Guinea	OB_V	OB-G	4.1	4	0.907246	Wang_etal
WAB0028884	O.barthii	NA	NA	Cameroon	OB_II	OB-G	3.17	3	0.907229	Wang_etal
WAB0028885	O.barthii	NA	NA	Mali	OB_V	OB-G	4.06	4	0.90447	Wang_etal
WAB0028889	O.barthii	NA	NA	Guinea	OB_V	OB-G	5.12	5	0.90159	Wang_etal
WAB0028896	O.barthii	NA	NA	Mali	OB_V	OB-G	2.93	3	0.904878	Wang_etal
WAB0028905	O.barthii	NA	NA	Senegal	OB_V	OB-G	3.01	3	0.908548	Wang_etal
WAB0028907	O.barthii	NA	NA	Senegal	OB_V	OB-G	3.91	4	0.906849	Wang_etal
WAB0028919	O.barthii	NA	NA	Chad	OB_V	OB-G	2.7	3	0.906989	Wang_etal
WAB0028947	O.barthii	NA	NA	Cameroon	OB_V	OB-G	2.91	3	0.903387	Wang_etal
WAB0028948	O.barthii	NA	NA	Cameroon	OB_V	OB-G	2.53	3	0.905705	Wang_etal
WAB0028956	O.barthii	NA	NA	Guinea	OB_V	OB-G	2.91	3	0.903719	Wang_etal
WAB0028957	O.barthii	NA	NA	Guinea	OB_V	OB-G	2.36	3	0.900722	Wang_etal
WAB0028959	O.barthii	NA	NA	Mali	OB_V	OB-G	3.4	4	0.912609	Wang_etal
WAB0028961	O.barthii	NA	NA	Mali	OB_V	OB-G	3.39	4	0.903904	Wang_etal
WAB0028967	O.barthii	NA	NA	Gambia	OB_V	OB-G	2.9	3	0.904464	Wang_etal
WAB0028972	O.barthii	NA	NA	Gambia	OB_V	OB-G	3.42	4	0.904159	Wang_etal
WAB0028996	O.barthii	NA	NA	Nigeria	OB_V	OB-G	5.68	5	0.903061	Wang_etal
WAB0028997	O.barthii	NA	NA	Nigeria	OB_V	OB-G	3.59	4	0.909668	Wang_etal
WAB0028998	O.barthii	NA	NA	Chad	OB_V	OB-G	2.4	3	0.907476	Wang_etal
WAB0030173	O.barthii	NA	NA	Unknown	OB_V	OB-G	2.59	3	0.907104	Wang_etal
IRGC100931	O.barthii	14.7333	-6.03333	Mali	OB_I	OB-W	10.02	8	0.886525	Wang_etal
IRGC101240	O.barthii	NA	NA	Mali	OB_I	OB-W	10.67	10	0.90446	Wang_etal
IRGC101248	O.barthii	8.83333	-13	Sierra_Leone	NA	OB-W	10.77	9	0.906253	Current_study
IRGC103534	O.barthii	NA	NA	Mali	OB_I	OB-W	3.44	4	0.907358	Wang_etal
IRGC103912	O.barthii	-5.08333	29.8167	Tanzania	OB_II	OB-W	35.45	31	0.896207	Wang_etal
IRGC104065	O.barthii	12.4333	15.0833	Chad	NA	OB-W	18.63	16	0.894721	Current_study
IRGC104076	O.barthii	12.1	14.05	Nigeria	NA	OB-W	17.85	15	0.907447	Current_study
IRGC104119	O.barthii	12.3333	18.8333	Chad	OB_II	OB-W	6.7	6	0.885925	Wang_etal
IRGC104120	O.barthii	12	18.8333	Chad	NA	OB-W	14.3	12	0.905612	Current_study
IRGC104132	O.barthii	12.0608	14.94	Cameroon	NA	OB-W	10.93	9	0.905889	Current_study
IRGC104138	O.barthii	10.05	15.2167	Cameroon	NA	OB-W	13.95	12	0.91012	Current_study
IRGC104287	O.barthii	15.8003	-4.73444	Mali	NA	OB-W	21.77	19	0.901018	Current_study
IRGC105608	O.barthii	12.2167	14.75	Cameroon	OB_II	OB-W	15.57	13	0.888184	Wang_etal
IRGC105988	O.barthii	11.25	14.6667	Cameroon	NA	OB-W	17.1	15	0.90959	Current_study
IRGC105991	O.barthii	16.3333	-4.15	Mali	NA	OB-W	26.66	23	0.904806	Current_study
WAB0028875	O.barthii	NA	NA	Mali	OB_I	OB-W	3.59	4	0.895849	Wang_etal
WAB0028877	O.barthii	NA	NA	Niger	OB_II	OB-W	2.68	3	0.90478	Wang_etal
WAB0028882	O.barthii	NA	NA	Cameroon	OB_II	OB-W	2.74	3	0.906938	Wang_etal
WAB0028887	O.barthii	NA	NA	Tanzania	OB_II	OB-W	2.47	3	0.897167	Wang_etal
WAB0028897	O.barthii	NA	NA	Mali	OB_I	OB-W	6.95	7	0.903189	Wang_etal
WAB0028903	O.barthii	NA	NA	Zambia	OB_II	OB-W	31.93	28	0.886752	Wang_etal
WAB0028911	O.barthii	NA	NA	Mali	OB_IV	OB-W	3.22	4	0.901073	Wang_etal
WAB0028916	O.barthii	NA	NA	Mali	OB_I	OB-W	4.15	4	0.903914	Wang_etal
WAB0028917	O.barthii	NA	NA	Chad	OB_II	OB-W	5	5	0.893558	Wang_etal
WAB0028925	O.barthii	NA	NA	Chad	OB_II	OB-W	2.88	3	0.895783	Wang_etal
WAB0028926	O.barthii	NA	NA	Chad	OB_II	OB-W	4.78	5	0.907478	Wang_etal
WAB0028929	O.barthii	NA	NA	Chad	OB_II	OB-W	5.58	5	0.909915	Wang_etal
WAB0028930	O.barthii	NA	NA	Chad	OB_II	OB-W	4.11	4	0.845893	Wang_etal
WAB0028931	O.barthii	NA	NA	Chad	OB_I	OB-W	7.19	7	0.903815	Wang_etal
WAB0028934	O.barthii	NA	NA	Chad	OB_II	OB-W	3.95	4	0.905077	Wang_etal
WAB0028942	O.barthii	NA	NA	Cameroon	OB_II	OB-W	4.82	5	0.902579	Wang_etal
WAB0028944	O.barthii	NA	NA	Cameroon	OB_II	OB-W	4.88	5	0.909595	Wang_etal
WAB0028946	O.barthii	NA	NA	Cameroon	OB_I	OB-W	4.26	4	0.91356	Wang_etal
WAB0028958	O.barthii	NA	NA	Mali	OB_II	OB-W	25.74	24	0.89588	Wang_etal
WAB0028975	O.barthii	NA	NA	Mali	OB_I	OB-W	5.22	5	0.907608	Wang_etal
WAB0028976	O.barthii	NA	NA	Mali	OB_I	OB-W	24.34	22	0.892295	Wang_etal
WAB0028977	O.barthii	NA	NA	Mali	OB_I	OB-W	3.87	4	0.903647	Wang_etal
WAB0028979	O.barthii	NA	NA	Mali	OB_I	OB-W	20.35	18	0.897775	Wang_etal
WAB0028980	O.barthii	NA	NA	Mali	OB_I	OB-W	7.06	7	0.865409	Wang_etal
WAB0028981	O.barthii	NA	NA	Mali	OB_I	OB-W	2.55	3	0.897626	Wang_etal
WAB0028983	O.barthii	NA	NA	Cameroon	OB_II	OB-W	5.55	5	0.903126	Wang_etal
WAB0028985	O.barthii	NA	NA	Chad	OB_II	OB-W	3.8	4	0.903925	Wang_etal
WAB0028987	O.barthii	NA	NA	Nigeria	OB_IV	OB-W	23.23	21	0.897987	Wang_etal
WAB0028989	O.barthii	NA	NA	Chad	OB_II	OB-W	4.91	5	0.90929	Wang_etal
WAB0028991	O.barthii	NA	NA	Chad	OB_II	OB-W	2.98	3	0.848792	Wang_etal
WAB0028992	O.barthii	NA	NA	Chad	OB_III	OB-W	16.57	15	0.895294	Wang_etal
WAB0028993	O.barthii	NA	NA	Cameroon	OB_II	OB-W	3.69	4	0.891773	Wang_etal
WAB0028994	O.barthii	NA	NA	Nigeria	OB_II	OB-W	3.22	3	0.905466	Wang_etal
WAB0029000	O.barthii	NA	NA	Botswana	OB_II	OB-W	3.62	4	0.907064	Wang_etal
IRGC103090	O.glaberrima	15.3264	-3.74333	Mali	NA	OG-A1	15.06	13	0.910626	Current_study
IRGC103442	O.glaberrima	12.65	-15.4667	Senegal	NA	OG-A1	13.18	11	0.913736	Meyer_etal
IRGC103937	O.glaberrima	6.18333	-9.76667	Liberia	NA	OG-A1	18.11	17	0.867786	Meyer_etal
IRGC103946	O.glaberrima	8.4	-10.1833	Liberia	NA	OG-A1	12.38	11	0.905885	Meyer_etal
IRGC103948	O.glaberrima	8.18333	-10.2333	Liberia	NA	OG-A1	14.97	13	0.905317	Meyer_etal
IRGC103949	O.glaberrima	8.28333	-10.1	Liberia	NA	OG-A1	18.75	16	0.902763	Meyer_etal
IRGC103953	O.glaberrima	9	-13	Sierra_Leone	NA	OG-A1	14.24	12	0.907458	Meyer_etal
IRGC103988	O.glaberrima	8.28333	-10.5833	Sierra_Leone	NA	OG-A1	15.81	14	0.910525	Meyer_etal
IRGC103989	O.glaberrima	8.23333	-10.3667	Sierra_Leone	NA	OG-A1	22.7	20	0.905657	Meyer_etal
IRGC103991	O.glaberrima	8.13333	-10.8833	Sierra_Leone	NA	OG-A1	7.56	7	0.902017	Meyer_etal
IRGC103992	O.glaberrima	7.28333	-11.3333	Sierra_Leone	NA	OG-A1	23	21	0.90527	Meyer_etal
IRGC103994	O.glaberrima	9.05	-11.7333	Sierra_Leone	NA	OG-A1	15.21	13	0.907349	Meyer_etal
IRGC103995	O.glaberrima	9.11667	-11.9167	Sierra_Leone	NA	OG-A1	13.67	12	0.903808	Meyer_etal
IRGC104030	O.glaberrima	11.6833	-14.7658	Guinea_Bissau	NA	OG-A1	12.96	11	0.908886	Meyer_etal
IRGC104034	O.glaberrima	7.31694	-7.5125	Coted_Ivoire	NA	OG-A1	7.5	7	0.907637	Meyer_etal
IRGC104035	O.glaberrima	6.68556	-8.31139	Coted_Ivoire	NA	OG-A1	12.32	11	0.849905	Meyer_etal
IRGC104036	O.glaberrima	6.58972	-8.24583	Coted_Ivoire	NA	OG-A1	21.03	18	0.865226	Meyer_etal
IRGC104039	O.glaberrima	9.58333	14.0833	Chad	NA	OG-A1	11.83	10	0.904812	Current_study
IRGC104165	O.glaberrima	8.38194	-9.29944	Guinea	NA	OG-A1	8.19	8	0.89623	Meyer_etal
IRGC104173	O.glaberrima	10.0164	-10.8333	Guinea	NA	OG-A1	17.4	16	0.90247	Meyer_etal
IRGC104177	O.glaberrima	11.0714	-14.4219	Guinea	NA	OG-A1	13.98	12	0.902844	Meyer_etal
IRGC104180	O.glaberrima	11.1831	-12.2042	Guinea	NA	OG-A1	23.35	20	0.906031	Meyer_etal
IRGC104181	O.glaberrima	10.8986	-12.5586	Guinea	NA	OG-A1	10.83	10	0.909769	Meyer_etal
IRGC104187	O.glaberrima	10.9164	-12.1833	Guinea	NA	OG-A1	10.25	9	0.90508	Meyer_etal
IRGC104190	O.glaberrima	10.5842	-12.5608	Guinea	NA	OG-A1	15.1	13	0.910449	Meyer_etal
IRGC104236	O.glaberrima	10.8667	-4.53333	Burkina_Faso	NA	OG-A1	15.4	14	0.909456	Current_study
IRGC104254	O.glaberrima	10.2	13.2667	Nigeria	NA	OG-A1	12.49	11	0.904484	Current_study
IRGC104561	O.glaberrima	8.26667	-10.4833	Sierra_Leone	NA	OG-A1	12.77	12	0.909509	Meyer_etal
IRGC104562	O.glaberrima	9.66667	-11.5833	Sierra_Leone	NA	OG-A1	16.45	15	0.908442	Meyer_etal
IRGC104566	O.glaberrima	12.7167	-15.6	Senegal	NA	OG-A1	16.73	15	0.906932	Meyer_etal
IRGC104928	O.glaberrima	10.8333	-5.15	Burkina_Faso	NA	OG-A1	28.11	25	0.91571	Current_study
IRGC104934	O.glaberrima	10.8333	-4.58333	Burkina_Faso	NA	OG-A1	13.09	12	0.902902	Meyer_etal
IRGC105005	O.glaberrima	11.6767	-9.42556	Guinea	NA	OG-A1	6.5	6	0.909296	Meyer_etal
IRGC105011	O.glaberrima	11.4333	-9.03306	Guinea	NA	OG-A1	22.29	20	0.910381	Meyer_etal
IRGC105026	O.glaberrima	9.43056	-13.0878	Guinea	NA	OG-A1	10.97	10	0.906452	Meyer_etal
IRGC105034	O.glaberrima	10.3497	-14.3664	Guinea	NA	OG-A1	11.51	11	0.908469	Meyer_etal
IRGC105036	O.glaberrima	10.6661	-14.5997	Guinea	NA	OG-A1	11.83	11	0.899651	Meyer_etal
IRGC105043	O.glaberrima	11.2167	-11.8164	Guinea	NA	OG-A1	31.49	28	0.90677	Meyer_etal
IRGC105044	O.glaberrima	11.3167	-12.2831	Guinea	NA	OG-A1	22.13	19	0.90178	Meyer_etal
IRGC105048	O.glaberrima	6.98333	-9.6	Liberia	NA	OG-A1	15.73	14	0.904935	Meyer_etal
IRGC105049	O.glaberrima	6.98333	-9.58333	Liberia	NA	OG-A1	14.39	13	0.909695	Meyer_etal
IRGC105050	O.glaberrima	6.23333	-9.93333	Liberia	NA	OG-A1	7.04	7	0.905185	Meyer_etal
IRGC105052	O.glaberrima	10.1833	-14.0664	Guinea	NA	OG-A1	13.32	12	0.909633	Meyer_etal
IRGC58622	O.glaberrima	8.46444	-11.7958	Sierra_Leone	NA	OG-A1	14.86	13	0.908346	Meyer_etal
IRGC61457	O.glaberrima	6.45222	-9.42833	Liberia	NA	OG-A1	12.02	10	0.912493	Meyer_etal
TOg6203	O.glaberrima	10.3833	-9.3	Guinea	NA	OG-A1	58.75	50	0.903881	Meyer_etal
TOg7197	O.glaberrima	7.4	-7.55	Coted_Ivoire	NA	OG-A1	43.89	37	0.905046	Meyer_etal
IRGC103450	O.glaberrima	13.25	-15.8333	Gambia	NA	OG-A2	9.86	9	0.908275	Meyer_etal
IRGC103452	O.glaberrima	13.7664	-16.4833	Senegal	NA	OG-A2	15.9	14	0.904682	Meyer_etal
IRGC103456	O.glaberrima	13.0167	-15.7167	Senegal	NA	OG-A2	12.7	11	0.903	Meyer_etal
IRGC103461	O.glaberrima	13.5333	-16.4167	Senegal	NA	OG-A2	17.71	15	0.901963	Meyer_etal
IRGC103463	O.glaberrima	12.5167	-16.5833	Senegal	NA	OG-A2	18.51	16	0.895116	Meyer_etal
IRGC103955	O.glaberrima	12.6297	-16.0167	Senegal	NA	OG-A2	16.33	14	0.906485	Meyer_etal
IRGC103956	O.glaberrima	12.5858	-15.5433	Senegal	NA	OG-A2	7.9	7	0.907413	Meyer_etal
IRGC103957	O.glaberrima	12.6008	-16.0694	Senegal	NA	OG-A2	19.03	16	0.908798	Meyer_etal
IRGC103958	O.glaberrima	12.6364	-15.4725	Senegal	NA	OG-A2	10.59	9	0.907085	Meyer_etal
IRGC103959	O.glaberrima	12.5556	-15.8275	Senegal	NA	OG-A2	14.39	12	0.905417	Meyer_etal
IRGC103960	O.glaberrima	12.5703	-15.9042	Senegal	NA	OG-A2	14.27	12	0.90683	Meyer_etal
IRGC103967	O.glaberrima	12.5008	-15.5217	Senegal	NA	OG-A2	14.7	12	0.908057	Meyer_etal
IRGC104022	O.glaberrima	11.785	-15.9175	Guinea_Bissau	NA	OG-A2	13.44	11	0.906451	Meyer_etal
IRGC104023	O.glaberrima	11.8833	-15.8497	Guinea_Bissau	NA	OG-A2	18.23	16	0.905414	Meyer_etal
IRGC104025	O.glaberrima	12.0792	-15.3214	Guinea_Bissau	NA	OG-A2	8.49	8	0.892892	Meyer_etal
IRGC104028	O.glaberrima	12.3486	-14.3528	Guinea_Bissau	NA	OG-A2	9.39	9	0.907024	Meyer_etal
IRGC104029	O.glaberrima	12.1667	-14.6664	Guinea_Bissau	NA	OG-A2	6.39	6	0.9065	Meyer_etal
IRGC104032	O.glaberrima	11.3558	-15.1167	Guinea_Bissau	NA	OG-A2	15.74	15	0.904466	Meyer_etal
IRGC104045	O.glaberrima	8.75	17.1667	Chad	NA	OG-A2	8.56	8	0.908318	Current_study
IRGC104182	O.glaberrima	10.8167	-12.6997	Guinea	NA	OG-A2	18.19	16	0.905332	Meyer_etal
IRGC104194	O.glaberrima	9.27306	-13.0242	Guinea	NA	OG-A2	18.45	16	0.903767	Meyer_etal
IRGC104571	O.glaberrima	14.4994	-14.4456	Senegal	NA	OG-A2	32.71	29	0.904872	Meyer_etal
IRGC105021	O.glaberrima	10.8497	-10.9333	Guinea	NA	OG-A2	13.38	12	0.905945	Meyer_etal
TOg7135	O.glaberrima	12.65	-15.4667	Senegal	NA	OG-A2	80.53	70	0.900571	Meyer_etal
IRGC101879	O.glaberrima	11.8681	13.1978	Nigeria	NA	OG-B	15.5	14	0.906525	Current_study
IRGC101897	O.glaberrima	12.4111	4.32028	Nigeria	NA	OG-B	22.67	20	0.906787	Current_study
IRGC101898	O.glaberrima	11.0381	7.70444	Nigeria	NA	OG-B	12.45	11	0.908983	Current_study
IRGC101906	O.glaberrima	10.2308	4.475	Nigeria	NA	OG-B	10.52	9	0.909441	Current_study
IRGC103592	O.glaberrima	10.1667	14.3333	Cameroon	NA	OG-B	17.05	14	0.903802	Meyer_etal
IRGC103599	O.glaberrima	8.7	14.1833	Cameroon	NA	OG-B	20.75	17	0.903476	Meyer_etal
IRGC103600	O.glaberrima	7.76667	15.35	Cameroon	NA	OG-B	19.17	17	0.911673	Current_study
IRGC103601	O.glaberrima	7.76667	15.35	Cameroon	NA	OG-B	18.94	17	0.907734	Current_study
IRGC103922	O.glaberrima	11.1667	4.66667	Nigeria	NA	OG-B	14.21	12	0.907285	Meyer_etal
IRGC103963	O.glaberrima	12.5294	-15.7081	Senegal	NA	OG-B	12.41	11	0.908325	Meyer_etal
IRGC103981	O.glaberrima	8.91667	4.63333	Nigeria	NA	OG-B	16.44	13	0.912664	Meyer_etal
IRGC103982	O.glaberrima	12.75	8.83333	Nigeria	NA	OG-B	15.87	13	0.910166	Meyer_etal
IRGC103984	O.glaberrima	12.8333	4.83333	Nigeria	NA	OG-B	10.11	9	0.895039	Current_study
IRGC103998	O.glaberrima	12.9	4.58333	Nigeria	NA	OG-B	14.73	13	0.898034	Current_study
IRGC104000	O.glaberrima	12.9	4.58333	Nigeria	NA	OG-B	12.46	11	0.906021	Current_study
IRGC104002	O.glaberrima	12.6667	4.36667	Nigeria	NA	OG-B	12.33	11	0.905669	Current_study
IRGC104011	O.glaberrima	8.88333	11.3833	Nigeria	NA	OG-B	25.9	21	0.893291	Meyer_etal
IRGC104024	O.glaberrima	11.8692	-15.6086	Guinea_Bissau	NA	OG-B	18.12	16	0.903248	Meyer_etal
IRGC104040	O.glaberrima	9.41667	14.25	Chad	NA	OG-B	12.62	11	0.90229	Current_study
IRGC104044	O.glaberrima	9.41667	16.3333	Chad	NA	OG-B	18.08	16	0.905918	Meyer_etal
IRGC104046	O.glaberrima	8.58333	16.9167	Chad	NA	OG-B	11.71	10	0.910895	Current_study
IRGC104047	O.glaberrima	10.75	13.8333	Cameroon	NA	OG-B	3.99	4	0.889147	Meyer_etal
IRGC104195	O.glaberrima	6.15	0.26667	Ghana	NA	OG-B	20.03	17	0.903598	Meyer_etal
IRGC104223	O.glaberrima	8.85	11.4	Nigeria	NA	OG-B	10.89	9	0.910807	Current_study
IRGC104231	O.glaberrima	7.83333	-10.7667	Sierra_Leone	NA	OG-B	15.64	13	0.898628	Meyer_etal
IRGC104252	O.glaberrima	9.5	6	Nigeria	NA	OG-B	10.81	9	0.903271	Current_study
IRGC104253	O.glaberrima	9.2	12.65	Nigeria	NA	OG-B	11.28	10	0.904089	Current_study
IRGC104260	O.glaberrima	7.23333	0.56667	Ghana	NA	OG-B	14.95	13	0.901939	Meyer_etal
IRGC104267	O.glaberrima	9.5	11.5667	Nigeria	NA	OG-B	15.45	14	0.914	Current_study
IRGC104294	O.glaberrima	9.66667	15	Chad	NA	OG-B	17.26	15	0.895641	Meyer_etal
IRGC104514	O.glaberrima	11.3333	4.53333	Nigeria	NA	OG-B	11.56	10	0.907333	Current_study
IRGC104518	O.glaberrima	12.5	4.33333	Nigeria	NA	OG-B	15.85	14	0.915181	Current_study
IRGC104519	O.glaberrima	12.5	4.33333	Nigeria	NA	OG-B	7.39	7	0.90774	Current_study
IRGC104527	O.glaberrima	12.3667	4.03333	Nigeria	NA	OG-B	9.45	8	0.910878	Current_study
IRGC104533	O.glaberrima	12.8333	4.7	Nigeria	NA	OG-B	14.51	13	0.9055	Meyer_etal
IRGC104539	O.glaberrima	11.8333	8	Nigeria	NA	OG-B	9.58	9	0.913157	Current_study
IRGC104540	O.glaberrima	12.3333	8.83333	Nigeria	NA	OG-B	17.1	16	0.902203	Current_study
IRGC104542	O.glaberrima	12.75	8.83333	Nigeria	NA	OG-B	16.48	15	0.908107	Current_study
IRGC104545	O.glaberrima	15.8333	5.83333	Nigeria	NA	OG-B	12.58	11	0.90676	Meyer_etal
IRGC104559	O.glaberrima	8.93333	9.56667	Nigeria	NA	OG-B	17.78	16	0.910824	Current_study
IRGC104573	O.glaberrima	9.2	-3.03333	Coted_Ivoire	NA	OG-B	2.87	3	0.910181	Meyer_etal
IRGC104583	O.glaberrima	10.4167	13.6167	Cameroon	NA	OG-B	17.07	15	0.909363	Current_study
IRGC104878	O.glaberrima	12.8333	4.83333	Nigeria	NA	OG-B	16.6	15	0.907464	Current_study
IRGC104897	O.glaberrima	10.15	12.7667	Nigeria	NA	OG-B	13.94	12	0.908816	Current_study
IRGC104898	O.glaberrima	8.33333	7.08333	Nigeria	NA	OG-B	23.92	21	0.918789	Current_study
IRGC104904	O.glaberrima	10.5	4.66667	Nigeria	NA	OG-B	2.49	3	0.906526	Meyer_etal
IRGC14756	O.glaberrima	7.955	-1.03167	Ghana	NA	OG-B	26.46	22	0.908349	Current_study
IRGC67563	O.glaberrima	6.71917	0.526111	Ghana	NA	OG-B	8.71	8	0.9078	Meyer_etal
IRGC86762	O.glaberrima	7.955	-1.03167	Ghana	NA	OG-B	21.29	18	0.910782	Current_study
IRGC96908	O.glaberrima	15.4456	18.7381	Chad	NA	OG-B	23.9	21	0.909811	Current_study
IRGC96909	O.glaberrima	15.4456	18.7381	Chad	NA	OG-B	24.14	20	0.907287	Current_study
IRGC96910	O.glaberrima	7.36528	12.3433	Cameroon	NA	OG-B	22.98	20	0.915889	Current_study
IRGC96912	O.glaberrima	7.36528	12.3433	Cameroon	NA	OG-B	18.13	16	0.912084	Current_study
IRGC102933	O.glaberrima	13.9053	-5.40139	Mali	NA	OG-C1	15.22	13	0.9073	Current_study
IRGC103144	O.glaberrima	14.3778	-4.98	Mali	NA	OG-C1	17.04	15	0.906909	Current_study
IRGC103495	O.glaberrima	14.645	-5.82222	Mali	NA	OG-C1	18.36	16	0.909539	Current_study
IRGC103499	O.glaberrima	14.2622	-5.82972	Mali	NA	OG-C1	21.23	18	0.914701	Current_study
IRGC103517	O.glaberrima	14.3333	-4.9	Mali	NA	OG-C1	19.41	17	0.896216	Meyer_etal
IRGC103519	O.glaberrima	14.3667	-4.93306	Mali	NA	OG-C1	15.77	14	0.909422	Current_study
IRGC103617	O.glaberrima	15.2903	-4.15167	Mali	NA	OG-C1	20.77	18	0.913691	Current_study
IRGC103633	O.glaberrima	14.5925	-4.73306	Mali	NA	OG-C1	19.19	16	0.908415	Current_study
IRGC103635	O.glaberrima	16.2667	-0.049444	Mali	NA	OG-C1	29.95	25	0.910297	Current_study
IRGC103647	O.glaberrima	14.9167	-3.94167	Mali	NA	OG-C1	12.31	11	0.900872	Current_study
IRGC103654	O.glaberrima	14.8833	-3.99139	Mali	NA	OG-C1	33.13	30	0.912514	Current_study
IRGC103657	O.glaberrima	14.5925	-4.73306	Mali	NA	OG-C1	18.2	16	0.905402	Current_study
IRGC103661	O.glaberrima	14.6886	-4.15944	Mali	NA	OG-C1	18.35	16	0.90653	Current_study
IRGC103663	O.glaberrima	16.7119	-3.02583	Mali	NA	OG-C1	13.25	11	0.908872	Current_study
IRGC103700	O.glaberrima	16.4189	-3.66306	Mali	NA	OG-C1	32.09	29	0.91109	Current_study
IRGC103710	O.glaberrima	14.2831	-4.59972	Mali	NA	OG-C1	13.06	11	0.908271	Current_study
IRGC103724	O.glaberrima	14.4956	-4.76667	Mali	NA	OG-C1	20.91	19	0.912154	Current_study
IRGC103739	O.glaberrima	14.8078	-4.63556	Mali	NA	OG-C1	16.96	15	0.909536	Current_study
IRGC104178	O.glaberrima	12.3547	-13.14	Guinea	NA	OG-C1	14.81	13	0.90205	Meyer_etal
IRGC104265	O.glaberrima	14.4333	-4.13333	Mali	NA	OG-C1	12.31	11	0.913074	Current_study
IRGC104289	O.glaberrima	15.8003	-4.73444	Mali	NA	OG-C1	14.09	12	0.916339	Current_study
IRGC105500	O.glaberrima	14.7333	-6.03333	Mali	NA	OG-C1	42.84	38	0.912942	Current_study
IRGC68380	O.glaberrima	17.5797	-3.99861	Mali	NA	OG-C1	18.97	17	0.902051	Current_study
IRGC101299	O.glaberrima	12.4467	-1.56222	Burkina_Faso	NA	OG-C2	18.97	16	0.911279	Current_study
IRGC101836	O.glaberrima	10.6333	-5.35	Burkina_Faso	NA	OG-C2	22.91	20	0.910307	Current_study
IRGC101842	O.glaberrima	10.6333	-5.35	Burkina_Faso	NA	OG-C2	12.89	11	0.903714	Current_study
IRGC101889	O.glaberrima	9.99972	9.49972	Nigeria	NA	OG-C2	11.19	10	0.906472	Current_study
IRGC102864	O.glaberrima	15.1506	-9.64583	Mali	NA	OG-C2	12.6	11	0.910068	Current_study
IRGC102868	O.glaberrima	15.1506	-9.64583	Mali	NA	OG-C2	8.42	7	0.909414	Current_study
IRGC102928	O.glaberrima	13.1331	-3.49972	Burkina_Faso	NA	OG-C2	10.93	10	0.908643	Current_study
IRGC103474	O.glaberrima	10.5333	-4.76667	Burkina_Faso	NA	OG-C2	16.6	14	0.908405	Current_study
IRGC103530	O.glaberrima	14.2333	-3.61667	Mali	NA	OG-C2	15.95	14	0.902482	Meyer_etal
IRGC103540	O.glaberrima	12.6667	-8	Mali	NA	OG-C2	24.95	22	0.90215	Current_study
IRGC103547	O.glaberrima	11.4233	-7.535	Mali	NA	OG-C2	17.76	16	0.908424	Current_study
IRGC103552	O.glaberrima	11.3167	-5.66639	Mali	NA	OG-C2	19.84	18	0.903053	Current_study
IRGC103556	O.glaberrima	12.4283	-5.38694	Mali	NA	OG-C2	14.18	12	0.909891	Current_study
IRGC104288	O.glaberrima	15.8003	-4.73444	Mali	NA	OG-C2	13.17	11	0.910369	Current_study
IRGC104574	O.glaberrima	12.4	-5.4	Mali	NA	OG-C2	13.83	12	0.908238	Current_study
IRGC104591	O.glaberrima	11.3333	-4.41667	Burkina_Faso	NA	OG-C2	15.22	14	0.904411	Current_study
IRGC104594	O.glaberrima	10.5333	-4.76667	Burkina_Faso	NA	OG-C2	7.35	7	0.910578	Current_study
IRGC104595	O.glaberrima	12.3	-7.93333	Mali	NA	OG-C2	1.91	2	0.906675	Meyer_etal
IRGC75546	O.glaberrima	13.6528	-0.550833	Burkina_Faso	NA	OG-C2	12.37	11	0.909048	Meyer_etal
IRGC75729	O.glaberrima	12.7453	-3.76306	Burkina_Faso	NA	OG-C2	17.84	15	0.911238	Meyer_etal
