# Supplementary material for: The complex geography of domestication of the African rice Oryza glaberrima
Source: PLoS Genet. 2019 Mar 7;15(3):e1007414. doi: 10.1371/journal.pgen.1007414 (PMC6424484; doi:10.1371/journal.pgen.1007414)
Supplement: S2 Table — (XLSX) [file pgen.1007414.s017.xlsx]

## Sheet: Sheet1
Country_of_Origin	OB_G	OB_W
Botswana	0	1
Burkina_Faso	2	0
Cameroon	4	10
Chad	2	14
Gambia	4	0
Guinea	6	0
Mali	9	16
Niger	1	1
Nigeria	8	3
Senegal	4	0
Sierra_Leone	0	1
Tanzania	0	2
Zambia	0	1
Unknown	5	NA
