# Supplementary material for: The complex geography of domestication of the African rice Oryza glaberrima
Source: PLoS Genet. 2019 Mar 7;15(3):e1007414. doi: 10.1371/journal.pgen.1007414 (PMC6424484; doi:10.1371/journal.pgen.1007414)
Supplement: S4 Table — (XLSX) [file pgen.1007414.s019.xlsx]

## Sheet: Sheet1
Tree	f4 stats	Z-score
[[OG-B, OB-W1],[OG-A2,OG-A1]]	0.000897787	1.43719
[[OG-B, OB-W2],[OG-A2,OG-A1]]	0.000278525	0.415869
[[OG-B, rufipogon],[OG-A2,OG-A1]]	-0.00046939	-0.757679
