# Supplementary material for: The complex geography of domestication of the African rice Oryza glaberrima
Source: PLoS Genet. 2019 Mar 7;15(3):e1007414. doi: 10.1371/journal.pgen.1007414 (PMC6424484; doi:10.1371/journal.pgen.1007414)
Supplement: S5 Table — (XLSX) [file pgen.1007414.s020.xlsx]

## Sheet: Sheet1
Species	Upstream
O.sativa	Os07g0153000	Os07g0153300	Os07g0153400	Os07g0153600 (PROG1)
O.barthii	OBART07G03420	OBART07G03430	OBART07G03440	OBART07G03450; OBART07G03460
	7:2623751-2625788	7:2642225-2645732	7:2647848-2649339	7:2660603-2661094; 7:2668055-2668534
O.glaberrima	ORGLA07G0029100	Not Found	ORGLA07G0029300	Not Found
	7:2590602-2592638	-	7:2613408-2614628	-
	Downstream
O.sativa	Os07g0153600	Os07g0154100	Os07g0154400	Os07g0154800
O.barthii	OBART07G03450; OBART07G03460	OBART07G03470	OBART07G03480	OBART07G03490
	7:2660603-2661094; 7:2668055-2668534	7:2704527-2705584	7:2717435-2726662	7:2734051-2737347
O.glaberrima	Not Found	ORGLA07G0029500	ORGLA07G0029600	ORGLA07G0029700
	-	7:2645010-2646758	7:2650287-2657624	7:2674448-2676513
