# Supplementary material for: The complex geography of domestication of the African rice Oryza glaberrima
Source: PLoS Genet. 2019 Mar 7;15(3):e1007414. doi: 10.1371/journal.pgen.1007414 (PMC6424484; doi:10.1371/journal.pgen.1007414)
Supplement: S9 Table — (XLSX) [file pgen.1007414.s024.xlsx]

## Sheet: Sheet1
Haplogroup	Sample_Name	Genetic_Grouping	Country
I	IRGC100122	OB_G	Gambia
I	IRGC100931	OB_W	Mali
I	IRGC101879	OG_B	Nigeria
I	IRGC101897	OG_B	Nigeria
I	IRGC101898	OG_B	Nigeria
I	IRGC101906	OG_B	Nigeria
I	IRGC102933	OG_C1	Mali
I	IRGC103144	OG_C1	Mali
I	IRGC103495	OG_C1	Mali
I	IRGC103499	OG_C1	Mali
I	IRGC103519	OG_C1	Mali
I	IRGC103534	OB_W	Mali
I	IRGC103592	OG_B	Cameroon
I	IRGC103599	OG_B	Cameroon
I	IRGC103617	OG_C1	Mali
I	IRGC103647	OG_C1	Mali
I	IRGC103657	OG_C1	Mali
I	IRGC103661	OG_C1	Mali
I	IRGC103663	OG_C1	Mali
I	IRGC103700	OG_C1	Mali
I	IRGC103710	OG_C1	Mali
I	IRGC103724	OG_C1	Mali
I	IRGC103739	OG_C1	Mali
I	IRGC103922	OG_B	Nigeria
I	IRGC103963	OG_B	Senegal
I	IRGC103981	OG_B	Nigeria
I	IRGC103982	OG_B	Nigeria
I	IRGC103989	OG_A1	Sierra_Leone
I	IRGC103991	OG_A1	Sierra_Leone
I	IRGC104002	OG_B	Nigeria
I	IRGC104011	OG_B	Nigeria
I	IRGC104024	OG_B	Guinea_Bissau
I	IRGC104040	OG_B	Chad
I	IRGC104044	OG_B	Chad
I	IRGC104046	OG_B	Chad
I	IRGC104047	OG_B	Cameroon
I	IRGC104178	OG_C1	Guinea
I	IRGC104190	OG_A1	Guinea
I	IRGC104195	OG_B	Ghana
I	IRGC104252	OG_B	Nigeria
I	IRGC104253	OG_B	Nigeria
I	IRGC104260	OG_B	Ghana
I	IRGC104265	OG_C1	Mali
I	IRGC104267	OG_B	Nigeria
I	IRGC104289	OG_C1	Mali
I	IRGC104294	OG_B	Chad
I	IRGC104518	OG_B	Nigeria
I	IRGC104540	OG_B	Nigeria
I	IRGC104542	OG_B	Nigeria
I	IRGC104545	OG_B	Nigeria
I	IRGC104559	OG_B	Nigeria
I	IRGC104573	OG_B	Coted_Ivoire
I	IRGC104583	OG_B	Cameroon
I	IRGC104897	OG_B	Nigeria
I	IRGC104898	OG_B	Nigeria
I	IRGC104904	OG_B	Nigeria
I	IRGC105500	OG_C1	Mali
I	IRGC105991	OB_W	Mali
I	IRGC14756	OG_B	Ghana
I	IRGC67563	OG_B	Ghana
I	IRGC68380	OG_C1	Mali
I	IRGC86762	OG_B	Ghana
I	IRGC96909	OG_B	Chad
I	IRGC96910	OG_B	Cameroon
I	WAB0028875	OB_W	Mali
I	WAB0028877	OB_W	Niger
I	WAB0028897	OB_W	Mali
I	WAB0028916	OB_W	Mali
I	WAB0028931	OB_W	Chad
I	WAB0028947	OB_G	Cameroon
I	WAB0028957	OB_G	Guinea
I	WAB0028959	OB_G	Mali
I	WAB0028987	OB_W	Nigeria
I	WAB0028992	OB_W	Chad
Iia	IRGC105038	OB_G	Guinea
Iia	IRGC103948	OG_A1	Liberia
Iia	IRGC103992	OG_A1	Sierra_Leone
Iia	IRGC103994	OG_A1	Sierra_Leone
Iia	IRGC103995	OG_A1	Sierra_Leone
Iia	IRGC104030	OG_A1	Guinea_Bissau
Iia	IRGC104173	OG_A1	Guinea
Iia	IRGC104177	OG_A1	Guinea
Iia	IRGC104180	OG_A1	Guinea
Iia	IRGC104181	OG_A1	Guinea
Iia	IRGC104236	OG_A1	Burkina_Faso
Iia	IRGC104561	OG_A1	Sierra_Leone
Iia	IRGC104562	OG_A1	Sierra_Leone
Iia	IRGC104566	OG_A1	Senegal
Iia	IRGC104928	OG_A1	Burkina_Faso
Iia	IRGC105005	OG_A1	Guinea
Iia	IRGC105011	OG_A1	Guinea
Iia	IRGC105026	OG_A1	Guinea
Iia	IRGC105036	OG_A1	Guinea
Iia	IRGC105044	OG_A1	Guinea
Iia	IRGC105050	OG_A1	Liberia
Iia	IRGC105052	OG_A1	Guinea
Iia	IRGC58622	OG_A1	Sierra_Leone
Iia	IRGC61457	OG_A1	Liberia
Iia	IRGC103635	OG_C1	Mali
Iib	IRGC100223	OB_G	Guinea
Iib	IRGC100921	OB_G	Unknown
Iib	IRGC100934	OB_G	Mali
Iib	IRGC100939	OB_G	Unknown
Iib	IRGC101252	OB_G	Unknown
Iib	IRGC103895	OB_G	Senegal
Iib	IRGC104883	OB_G	Burkina_Faso
Iib	IRGC75618	OB_G	Burkina_Faso
Iib	WAB0026768	OB_G	Unknown
Iib	WAB0028876	OB_G	Guinea
Iib	WAB0028896	OB_G	Mali
Iib	WAB0028956	OB_G	Guinea
Iib	WAB0028967	OB_G	Gambia
Iib	WAB0028972	OB_G	Gambia
Iib	IRGC103090	OG_A1	Mali
Iib	IRGC103442	OG_A1	Senegal
Iib	IRGC103937	OG_A1	Liberia
Iib	IRGC103946	OG_A1	Liberia
Iib	IRGC103949	OG_A1	Liberia
Iib	IRGC103953	OG_A1	Sierra_Leone
Iib	IRGC103988	OG_A1	Sierra_Leone
Iib	IRGC104035	OG_A1	Coted_Ivoire
Iib	IRGC104036	OG_A1	Coted_Ivoire
Iib	IRGC104039	OG_A1	Chad
Iib	IRGC104165	OG_A1	Guinea
Iib	IRGC105048	OG_A1	Liberia
Iib	IRGC105049	OG_A1	Liberia
Iib	TOg6203	OG_A1	Guinea
Iib	IRGC103450	OG_A2	Gambia
Iib	IRGC103452	OG_A2	Senegal
Iib	IRGC103456	OG_A2	Senegal
Iib	IRGC103461	OG_A2	Senegal
Iib	IRGC103463	OG_A2	Senegal
Iib	IRGC103955	OG_A2	Senegal
Iib	IRGC103956	OG_A2	Senegal
Iib	IRGC103957	OG_A2	Senegal
Iib	IRGC103958	OG_A2	Senegal
Iib	IRGC103959	OG_A2	Senegal
Iib	IRGC103960	OG_A2	Senegal
Iib	IRGC103967	OG_A2	Senegal
Iib	IRGC104022	OG_A2	Guinea_Bissau
Iib	IRGC104023	OG_A2	Guinea_Bissau
Iib	IRGC104025	OG_A2	Guinea_Bissau
Iib	IRGC104028	OG_A2	Guinea_Bissau
Iib	IRGC104029	OG_A2	Guinea_Bissau
Iib	IRGC104032	OG_A2	Guinea_Bissau
Iib	IRGC104045	OG_A2	Chad
Iib	IRGC104182	OG_A2	Guinea
Iib	IRGC104194	OG_A2	Guinea
Iib	IRGC104571	OG_A2	Senegal
Iib	IRGC105021	OG_A2	Guinea
Iib	TOg7135	OG_A2	Senegal
Iib	IRGC101299	OG_C2	Burkina_Faso
Iib	IRGC101836	OG_C2	Burkina_Faso
Iib	IRGC101842	OG_C2	Burkina_Faso
Iib	IRGC101889	OG_C2	Nigeria
Iib	IRGC102864	OG_C2	Mali
Iib	IRGC102868	OG_C2	Mali
Iib	IRGC102928	OG_C2	Burkina_Faso
Iib	IRGC103474	OG_C2	Burkina_Faso
Iib	IRGC103530	OG_C2	Mali
Iib	IRGC103540	OG_C2	Mali
Iib	IRGC103547	OG_C2	Mali
Iib	IRGC103552	OG_C2	Mali
Iib	IRGC103556	OG_C2	Mali
Iib	IRGC104288	OG_C2	Mali
Iib	IRGC104574	OG_C2	Mali
Iib	IRGC104591	OG_C2	Burkina_Faso
Iib	IRGC104594	OG_C2	Burkina_Faso
Iib	IRGC104595	OG_C2	Mali
Iib	IRGC75546	OG_C2	Burkina_Faso
Iib	IRGC75729	OG_C2	Burkina_Faso
III	IRGC100933	OB_G	Mali
III	IRGC101381	OB_G	Niger
III	IRGC101959	OB_G	Senegal
III	IRGC103517	OG_C1	Mali
III	IRGC103600	OG_B	Cameroon
III	IRGC103601	OG_B	Cameroon
III	IRGC103633	OG_C1	Mali
III	IRGC103654	OG_C1	Mali
III	IRGC103984	OG_B	Nigeria
III	IRGC103998	OG_B	Nigeria
III	IRGC104000	OG_B	Nigeria
III	IRGC104034	OG_A1	Coted_Ivoire
III	IRGC104076	OB_W	Nigeria
III	IRGC104078	OB_G	Nigeria
III	IRGC104081	OB_G	Nigeria
III	IRGC104084	OB_G	Nigeria
III	IRGC104119	OB_W	Chad
III	IRGC104132	OB_W	Cameroon
III	IRGC104187	OG_A1	Guinea
III	IRGC104223	OG_B	Nigeria
III	IRGC104231	OG_B	Sierra_Leone
III	IRGC104254	OG_A1	Nigeria
III	IRGC104514	OG_B	Nigeria
III	IRGC104519	OG_B	Nigeria
III	IRGC104527	OG_B	Nigeria
III	IRGC104533	OG_B	Nigeria
III	IRGC104878	OG_B	Nigeria
III	IRGC104934	OG_A1	Burkina_Faso
III	IRGC105034	OG_A1	Guinea
III	IRGC105608	OB_W	Cameroon
III	IRGC105988	OB_W	Cameroon
III	IRGC106003	OB_G	Mali
III	IRGC106218	OB_G	Mali
III	IRGC96908	OG_B	Chad
III	IRGC96912	OG_B	Cameroon
III	TOg7197	OG_A1	Coted_Ivoire
III	WAB0009240	OB_G	Cameroon
III	WAB0024904	OB_G	Nigeria
III	WAB0026769	OB_G	Nigeria
III	WAB0026770	OB_G	Nigeria
III	WAB0028882	OB_W	Cameroon
III	WAB0028884	OB_G	Cameroon
III	WAB0028885	OB_G	Mali
III	WAB0028905	OB_G	Senegal
III	WAB0028907	OB_G	Senegal
III	WAB0028917	OB_W	Chad
III	WAB0028919	OB_G	Chad
III	WAB0028925	OB_W	Chad
III	WAB0028929	OB_W	Chad
III	WAB0028934	OB_W	Chad
III	WAB0028942	OB_W	Cameroon
III	WAB0028944	OB_W	Cameroon
III	WAB0028948	OB_G	Cameroon
III	WAB0028958	OB_W	Mali
III	WAB0028961	OB_G	Mali
III	WAB0028983	OB_W	Cameroon
III	WAB0028985	OB_W	Chad
III	WAB0028989	OB_W	Chad
III	WAB0028991	OB_W	Chad
III	WAB0028993	OB_W	Cameroon
III	WAB0028994	OB_W	Nigeria
III	WAB0028996	OB_G	Nigeria
III	WAB0028997	OB_G	Nigeria
III	WAB0030173	OB_G	Unknown
IV	IRGC101240	OB_W	Mali
IV	IRGC104065	OB_W	Chad
IV	WAB0028975	OB_W	Mali
IV	WAB0028977	OB_W	Mali
IV	WAB0028981	OB_W	Mali
IX	WAB0028889	OB_G	Guinea
V	IRGC101248	OB_W	Sierra_Leone
V	IRGC104138	OB_W	Cameroon
V	IRGC104287	OB_W	Mali
V	WAB0028946	OB_W	Cameroon
V	WAB0028976	OB_W	Mali
V	WAB0028979	OB_W	Mali
V	WAB0028980	OB_W	Mali
VI	IRGC103912	OB_W	Tanzania
VI	IRGC104120	OB_W	Chad
VI	WAB0028926	OB_W	Chad
VI	WAB0028930	OB_W	Chad
VI	WAB0029000	OB_W	Botswana
VII	IRGC104539	OG_B	Nigeria
VIII	IRGC105043	OG_A1	Guinea
X	WAB0028903	OB_W	Zambia
XI	WAB0028911	OB_W	Mali
XII	WAB0028998	OB_G	Chad
