# Supplementary material for: The complex geography of domestication of the African rice Oryza glaberrima
Source: PLoS Genet. 2019 Mar 7;15(3):e1007414. doi: 10.1371/journal.pgen.1007414 (PMC6424484; doi:10.1371/journal.pgen.1007414)
Supplement: S10 Table — (XLSX) [file pgen.1007414.s025.xlsx]

## Sheet: glab_shattering.txt
Accession	Latitude	Longitude	Country	Current_study_group	Percent_shattering	Shattering_score
IRGC101299	12.4467	-1.56222	Burkina_Faso	OG-C2	1.34	3
IRGC101836	10.6333	-5.35	Burkina_Faso	OG-C2	0	1
IRGC101842	10.6333	-5.35	Burkina_Faso	OG-C2	0	1
IRGC101889	9.99972	9.49972	Nigeria	OG-C2	0	1
IRGC101897	12.4111	4.32028	Nigeria	OG-B	6.7	5
IRGC101906	10.2308	4.475	Nigeria	OG-B	0	1
IRGC102864	15.1506	-9.64583	Mali	OG-C2	0	1
IRGC102868	15.1506	-9.64583	Mali	OG-C2	0	1
IRGC102928	13.1331	-3.49972	Burkina_Faso	OG-C2	0	1
IRGC102933	13.9053	-5.40139	Mali	OG-C1	22.93	7
IRGC103090	15.3264	-3.74333	Mali	OG-A1	0	1
IRGC103144	14.3778	-4.98	Mali	OG-C1	15.51	5
IRGC103442	12.65	-15.4667	Senegal	OG-A1	1.61	1
IRGC103450	13.25	-15.8333	Gambia	OG-A2	0	1
IRGC103452	13.7664	-16.4833	Senegal	OG-A2	4.03	3
IRGC103456	13.0167	-15.7167	Senegal	OG-A2	0	1
IRGC103461	13.5333	-16.4167	Senegal	OG-A2	0	1
IRGC103463	12.5167	-16.5833	Senegal	OG-A2	0	1
IRGC103495	14.645	-5.82222	Mali	OG-C1	26.43	7
IRGC103499	14.2622	-5.82972	Mali	OG-C1	0	1
IRGC103519	14.3667	-4.93306	Mali	OG-C1	14.58	5
IRGC103530	14.2333	-3.61667	Mali	OG-C2	2.38	3
IRGC103540	12.6667	-8	Mali	OG-C2	0	1
IRGC103552	11.3167	-5.66639	Mali	OG-C2	0	1
IRGC103556	12.4283	-5.38694	Mali	OG-C2	0	1
IRGC103592	10.1667	14.3333	Cameroon	OG-B	33.86	7
IRGC103599	8.7	14.1833	Cameroon	OG-B	7.41	5
IRGC103601	7.76667	15.35	Cameroon	OG-B	7.48	5
IRGC103617	15.2903	-4.15167	Mali	OG-C1	0	1
IRGC103633	14.5925	-4.73306	Mali	OG-C1	0	1
IRGC103635	16.2667	-0.049444	Mali	OG-C1	16.29	5
IRGC103654	14.8833	-3.99139	Mali	OG-C1	10.07	5
IRGC103657	14.5925	-4.73306	Mali	OG-C1	3.75	3
IRGC103663	16.7119	-3.02583	Mali	OG-C1	1.22	3
IRGC103700	16.4189	-3.66306	Mali	OG-C1	0	1
IRGC103710	14.2831	-4.59972	Mali	OG-C1	19.04	5
IRGC103724	14.4956	-4.76667	Mali	OG-C1	2.27	3
IRGC103739	14.8078	-4.63556	Mali	OG-C1	27.13	7
IRGC103921	11.8681	13.1978	Nigeria	OG-B	18.02	5
IRGC103922	11.1667	4.66667	Nigeria	OG-B	16.44	5
IRGC103946	8.4	-10.1833	Liberia	OG-A1	2.64	3
IRGC103948	8.18333	-10.2333	Liberia	OG-A1	0	1
IRGC103949	8.28333	-10.1	Liberia	OG-A1	0	1
IRGC103953	9	-13	Sierra_Leone	OG-A1	0	1
IRGC103955	12.6297	-16.0167	Senegal	OG-A2	0	1
IRGC103956	12.5858	-15.5433	Senegal	OG-A2	0	1
IRGC103957	12.6008	-16.0694	Senegal	OG-A2	0	1
IRGC103958	12.6364	-15.4725	Senegal	OG-A2	0	1
IRGC103959	12.5556	-15.8275	Senegal	OG-A2	0	1
IRGC103960	12.5703	-15.9042	Senegal	OG-A2	0	1
IRGC103963	12.5294	-15.7081	Senegal	OG-B	5.2	3
IRGC103967	12.5008	-15.5217	Senegal	OG-A2	0	1
IRGC103981	8.91667	4.63333	Nigeria	OG-B	0	1
IRGC103982	12.75	8.83333	Nigeria	OG-B	17.18	5
IRGC103984	12.8333	4.83333	Nigeria	OG-B	0	1
IRGC103988	8.28333	-10.5833	Sierra_Leone	OG-A1	0	1
IRGC103989	8.23333	-10.3667	Sierra_Leone	OG-A1	0	1
IRGC103991	8.13333	-10.8833	Sierra_Leone	OG-A1	0	1
IRGC103992	7.28333	-11.3333	Sierra_Leone	OG-A1	0	1
IRGC103994	9.05	-11.7333	Sierra_Leone	OG-A1	2.53	3
IRGC103995	9.11667	-11.9167	Sierra_Leone	OG-A1	0	1
IRGC103998	12.9	4.58333	Nigeria	OG-B	3.24	3
IRGC104000	12.9	4.58333	Nigeria	OG-B	0	1
IRGC104002	12.6667	4.36667	Nigeria	OG-B	5.34	5
IRGC104011	8.88333	11.3833	Nigeria	OG-B	7.54	5
IRGC104022	11.785	-15.9175	Guinea-Bissau	OG-A2	0	1
IRGC104023	11.8833	-15.8497	Guinea-Bissau	OG-A2	0	1
IRGC104024	11.8692	-15.6086	Guinea-Bissau	OG-B	17.91	5
IRGC104025	12.0792	-15.3214	Guinea-Bissau	OG-A2	0	1
IRGC104028	12.3486	-14.3528	Guinea-Bissau	OG-A2	0	1
IRGC104029	12.1667	-14.6664	Guinea-Bissau	OG-A2	0	1
IRGC104032	11.3558	-15.1167	Guinea-Bissau	OG-A2	0	1
IRGC104034	7.31694	-7.5125	Cote_d'Ivoire	OG-A1	0	1
IRGC104035	6.68556	-8.31139	Cote_d'Ivoire	OG-A1	0	1
IRGC104036	6.58972	-8.24583	Cote_d'Ivoire	OG-A1	0	1
IRGC104039	9.58333	14.0833	Chad	OG-A1	0	1
IRGC104040	9.41667	14.25	Chad	OG-B	29.66	7
IRGC104044	9.41667	16.3333	Chad	OG-B	19.88	7
IRGC104045	8.75	17.1667	Chad	OG-A2	0	1
IRGC104046	8.58333	16.9167	Chad	OG-B	14.13	5
IRGC104047	10.75	13.8333	Cameroon	OG-B	1.19	3
IRGC104165	8.38194	-9.29944	Guinea	OG-A1	0	1
IRGC104173	10.0164	-10.8333	Guinea	OG-A1	3.57	3
IRGC104178	12.3547	-13.14	Guinea	OG-C1	10.8	5
IRGC104180	11.1831	-12.2042	Guinea	OG-A1	0	1
IRGC104181	10.8986	-12.5586	Guinea	OG-A1	0	1
IRGC104182	10.8167	-12.6997	Guinea	OG-A2	0	1
IRGC104187	10.9164	-12.1833	Guinea	OG-A1	0	1
IRGC104190	10.5842	-12.5608	Guinea	OG-A1	0	1
IRGC104194	9.27306	-13.0242	Guinea	OG-A2	10.67	5
IRGC104223	8.85	11.4	Nigeria	OG-B	4.64	3
IRGC104231	7.83333	-10.7667	Sierra_Leone	OG-B	0	1
IRGC104236	10.8667	-4.53333	Burkina_Faso	OG-A1	0	1
IRGC104249	10.5	4.66667	Nigeria	OG-B	22.82	7
IRGC104252	9.5	6	Nigeria	OG-B	27.75	7
IRGC104253	9.2	12.65	Nigeria	OG-B	4.49	3
IRGC104254	10.2	13.2667	Nigeria	OG-A1	1.56	3
IRGC104260	7.23333	0.56667	Ghana	OG-B	2.9	3
IRGC104265	14.4333	-4.13333	Mali	OG-C1	39.2	7
IRGC104267	9.5	11.5667	Nigeria	OG-B	6.57	5
IRGC104288	15.8003	-4.73444	Mali	OG-C2	0	1
IRGC104289	15.8003	-4.73444	Mali	OG-C1	25.89	7
IRGC104294	9.66667	15	Chad	OG-B	14.16	5
IRGC104514	11.3333	4.53333	Nigeria	OG-B	3.75	3
IRGC104518	12.5	4.33333	Nigeria	OG-B	5.71	5
IRGC104519	12.5	4.33333	Nigeria	OG-B	4.04	3
IRGC104527	12.3667	4.03333	Nigeria	OG-B	8.87	5
IRGC104533	12.8333	4.7	Nigeria	OG-B	7.69	5
IRGC104539	11.8333	8	Nigeria	OG-B	5.21	5
IRGC104540	12.3333	8.83333	Nigeria	OG-B	8.45	5
IRGC104542	12.75	8.83333	Nigeria	OG-B	15.11	5
IRGC104545	15.8333	5.83333	Nigeria	OG-B	20.62	7
IRGC104559	8.93333	9.56667	Nigeria	OG-B	35.46	7
IRGC104561	8.26667	-10.4833	Sierra_Leone	OG-A1	0	1
IRGC104562	9.66667	-11.5833	Sierra_Leone	OG-A1	0	1
IRGC104571	14.4994	-14.4456	Senegal	OG-A2	0	1
IRGC104573	9.2	-3.03333	Cote_d'Ivoire	OG-B	0	1
IRGC104574	12.4	-5.4	Mali	OG-C2	0	1
IRGC104583	10.4167	13.6167	Cameroon	OG-B	1.91	3
IRGC104594	10.5333	-4.76667	Burkina_Faso	OG-C2	0	1
IRGC104878	12.8333	4.83333	Nigeria	OG-B	0	1
IRGC104883	10.9167	-3.7	Burkina_Faso	OB-G	0	1
IRGC104897	10.15	12.7667	Nigeria	OG-B	0	1
IRGC104898	8.33333	7.08333	Nigeria	OG-B	17.55	5
IRGC104928	10.8333	-5.15	Burkina_Faso	OG-A1	0	1
IRGC104934	10.8333	-4.58333	Burkina_Faso	OG-A1	0.93	1
IRGC105005	11.6767	-9.42556	Guinea	OG-A1	0	1
IRGC105011	11.4333	-9.03306	Guinea	OG-A1	7.2	5
IRGC105021	10.8497	-10.9333	Guinea	OG-A2	0	1
IRGC105026	9.43056	-13.0878	Guinea	OG-A1	0	1
IRGC105034	10.3497	-14.3664	Guinea	OG-A1	0	1
IRGC105036	10.6661	-14.5997	Guinea	OG-A1	0	1
IRGC105038	9.94972	-12.9333	Guinea	OB-G	0	1
IRGC105044	11.3167	-12.2831	Guinea	OG-A1	0	1
IRGC105048	6.98333	-9.6	Liberia	OG-A1	0	1
IRGC105049	6.98333	-9.58333	Liberia	OG-A1	0	1
IRGC105050	6.23333	-9.93333	Liberia	OG-A1	0	1
IRGC105052	10.1833	-14.0664	Guinea	OG-A1	0	1
IRGC105500	14.7333	-6.03333	Mali	OG-C1	34.29	7
IRGC14756	7.955	-1.03167	Ghana	OG-B	30.4	7
IRGC61457	6.45222	-9.42833	Liberia	OG-A1	0	1
IRGC67563	6.71917	0.526111	Ghana	OG-B	12.17	1
IRGC68380	17.5797	-3.99861	Mali	OG-C1	29.63	7
IRGC75546	13.6528	-0.550833	Burkina_Faso	OG-C2	0	1
IRGC75618	12.0164	-2.31639	Burkina_Faso	OB-G	0	1
IRGC75729	12.7453	-3.76306	Burkina_Faso	OG-C2	0	1
IRGC96908	15.4456	18.7381	Chad	OG-B	20.99	5
IRGC96909	15.4456	18.7381	Chad	OG-B	4.76	3
IRGC96910	7.36528	12.3433	Cameroon	OG-B	19.34	5
