# Supplementary material for: The complex geography of domestication of the African rice Oryza glaberrima
Source: PLoS Genet. 2019 Mar 7;15(3):e1007414. doi: 10.1371/journal.pgen.1007414 (PMC6424484; doi:10.1371/journal.pgen.1007414)
Supplement: S11 Table — (XLSX) [file pgen.1007414.s026.xlsx]

## Sheet: Sheet1
	OG-A1	OG-A2	OG-B	OG-C1
OG-A2	1	-	-	-
OG-B	1.4e-09	7.2e-07	-	-
OG-C1	5.5e-07	2.6e-05	1	-
OG-C2	1	1	2e-05	0.00036
