# Supplementary material for: The complex geography of domestication of the African rice Oryza glaberrima
Source: PLoS Genet. 2019 Mar 7;15(3):e1007414. doi: 10.1371/journal.pgen.1007414 (PMC6424484; doi:10.1371/journal.pgen.1007414)
Supplement: S12 Table — (XLSX) [file pgen.1007414.s027.xlsx]

## Sheet: Sheet1
Accession	Latitude	Longitude	Country	sh1_haplogroup	sh1_deleted?	sh4_haplogroup	sh4_mutation?	shattering_score
IRGC103948	8.18333	-10.2333	Liberia	Iia	no	II	yes	1
IRGC103992	7.28333	-11.3333	Sierra_Leone	Iia	no	II	yes	1
IRGC103994	9.05	-11.7333	Sierra_Leone	Iia	no	II	yes	3
IRGC103995	9.11667	-11.9167	Sierra_Leone	Iia	no	II	yes	1
IRGC104039	9.58333	14.0833	Chad	Iib	yes	II	yes	1
IRGC104180	11.1831	-12.2042	Guinea	Iia	no	II	yes	1
IRGC104561	8.26667	-10.4833	Sierra_Leone	Iia	no	II	yes	1
IRGC104562	9.66667	-11.5833	Sierra_Leone	Iia	no	II	yes	1
IRGC104928	10.8333	-5.15	Burkina_Faso	Iia	no	II	yes	1
IRGC104934	10.8333	-4.58333	Burkina_Faso	III	no	II	yes	1
IRGC105026	9.43056	-13.0878	Guinea	Iia	no	II	yes	1
IRGC105034	10.3497	-14.3664	Guinea	III	no	II	yes	1
IRGC105036	10.6661	-14.5997	Guinea	Iia	no	II	yes	1
IRGC105044	11.3167	-12.2831	Guinea	Iia	no	II	yes	1
IRGC105052	10.1833	-14.0664	Guinea	Iia	no	II	yes	1
IRGC103442	12.65	-15.4667	Senegal	Iib	yes	VI	yes	1
IRGC103989	8.23333	-10.3667	Sierra_Leone	I	no	VI	yes	1
IRGC103991	8.13333	-10.8833	Sierra_Leone	I	no	VI	yes	1
IRGC104034	7.31694	-7.5125	Cote_d'Ivoire	III	no	VI	yes	1
IRGC104173	10.0164	-10.8333	Guinea	Iia	no	VI	yes	3
IRGC104181	10.8986	-12.5586	Guinea	Iia	no	VI	yes	1
IRGC104187	10.9164	-12.1833	Guinea	III	no	VI	yes	1
IRGC104190	10.5842	-12.5608	Guinea	I	no	VI	yes	1
IRGC104236	10.8667	-4.53333	Burkina_Faso	Iia	no	VI	yes	1
IRGC104254	10.2	13.2667	Nigeria	III	no	VI	yes	3
IRGC105005	11.6767	-9.42556	Guinea	Iia	no	VI	yes	1
IRGC105011	11.4333	-9.03306	Guinea	Iia	no	VI	yes	5
IRGC105050	6.23333	-9.93333	Liberia	Iia	no	VI	yes	1
IRGC61457	6.45222	-9.42833	Liberia	Iia	no	VI	yes	1
IRGC103090	15.3264	-3.74333	Mali	Iib	yes	VII	no	1
IRGC103946	8.4	-10.1833	Liberia	Iib	yes	VII	no	3
IRGC103949	8.28333	-10.1	Liberia	Iib	yes	VII	no	1
IRGC103953	9	-13	Sierra_Leone	Iib	yes	VII	no	1
IRGC103988	8.28333	-10.5833	Sierra_Leone	Iib	yes	VII	no	1
IRGC104035	6.68556	-8.31139	Cote_d'Ivoire	Iib	yes	VII	no	1
IRGC104036	6.58972	-8.24583	Cote_d'Ivoire	Iib	yes	VII	no	1
IRGC104165	8.38194	-9.29944	Guinea	Iib	yes	VII	no	1
IRGC105048	6.98333	-9.6	Liberia	Iib	yes	VII	no	1
IRGC105049	6.98333	-9.58333	Liberia	Iib	yes	VII	no	1
