# Supplementary material for: The complex geography of domestication of the African rice Oryza glaberrima
Source: PLoS Genet. 2019 Mar 7;15(3):e1007414. doi: 10.1371/journal.pgen.1007414 (PMC6424484; doi:10.1371/journal.pgen.1007414)
Supplement: S13 Table — (XLSX) [file pgen.1007414.s028.xlsx]

## Sheet: OglaObar_ge10X_ver4.list
Sample_Name	Genetic_Group
IRGC100122	OB_G
IRGC100223	OB_G
IRGC100933	OB_G
IRGC104078	OB_G
IRGC104883	OB_G
IRGC105038	OB_G
IRGC106003	OB_G
IRGC106218	OB_G
IRGC75618	OB_G
IRGC100931	OB_W
IRGC101248	OB_W
IRGC103912	OB_W
IRGC104065	OB_W
IRGC104076	OB_W
IRGC104120	OB_W
IRGC104132	OB_W
IRGC104138	OB_W
IRGC104287	OB_W
IRGC105608	OB_W
IRGC105988	OB_W
IRGC105991	OB_W
WAB0028903	OB_W
WAB0028958	OB_W
WAB0028976	OB_W
WAB0028979	OB_W
WAB0028987	OB_W
WAB0028992	OB_W
IRGC103090	OG_A1
IRGC103442	OG_A1
IRGC103937	OG_A1
IRGC103946	OG_A1
IRGC103948	OG_A1
IRGC103949	OG_A1
IRGC103953	OG_A1
IRGC103988	OG_A1
IRGC103989	OG_A1
IRGC103992	OG_A1
IRGC103994	OG_A1
IRGC103995	OG_A1
IRGC104030	OG_A1
IRGC104035	OG_A1
IRGC104036	OG_A1
IRGC104039	OG_A1
IRGC104173	OG_A1
IRGC104177	OG_A1
IRGC104180	OG_A1
IRGC104181	OG_A1
IRGC104187	OG_A1
IRGC104190	OG_A1
IRGC104236	OG_A1
IRGC104254	OG_A1
IRGC104561	OG_A1
IRGC104562	OG_A1
IRGC104566	OG_A1
IRGC104928	OG_A1
IRGC104934	OG_A1
IRGC105011	OG_A1
IRGC105026	OG_A1
IRGC105034	OG_A1
IRGC105036	OG_A1
IRGC105043	OG_A1
IRGC105044	OG_A1
IRGC105048	OG_A1
IRGC105049	OG_A1
IRGC105052	OG_A1
IRGC58622	OG_A1
IRGC61457	OG_A1
TOg6203	OG_A1
TOg7197	OG_A1
IRGC103452	OG_A2
IRGC103456	OG_A2
IRGC103461	OG_A2
IRGC103463	OG_A2
IRGC103955	OG_A2
IRGC103957	OG_A2
IRGC103958	OG_A2
IRGC103959	OG_A2
IRGC103960	OG_A2
IRGC103967	OG_A2
IRGC104022	OG_A2
IRGC104023	OG_A2
IRGC104032	OG_A2
IRGC104182	OG_A2
IRGC104194	OG_A2
IRGC104571	OG_A2
IRGC105021	OG_A2
TOg7135	OG_A2
IRGC101879	OG_B
IRGC101897	OG_B
IRGC101898	OG_B
IRGC101906	OG_B
IRGC103592	OG_B
IRGC103599	OG_B
IRGC103600	OG_B
IRGC103601	OG_B
IRGC103922	OG_B
IRGC103963	OG_B
IRGC103981	OG_B
IRGC103982	OG_B
IRGC103984	OG_B
IRGC103998	OG_B
IRGC104000	OG_B
IRGC104002	OG_B
IRGC104011	OG_B
IRGC104024	OG_B
IRGC104040	OG_B
IRGC104044	OG_B
IRGC104046	OG_B
IRGC104195	OG_B
IRGC104223	OG_B
IRGC104231	OG_B
IRGC104252	OG_B
IRGC104253	OG_B
IRGC104260	OG_B
IRGC104267	OG_B
IRGC104294	OG_B
IRGC104514	OG_B
IRGC104518	OG_B
IRGC104533	OG_B
IRGC104540	OG_B
IRGC104542	OG_B
IRGC104545	OG_B
IRGC104559	OG_B
IRGC104583	OG_B
IRGC104878	OG_B
IRGC104897	OG_B
IRGC104898	OG_B
IRGC14756	OG_B
IRGC86762	OG_B
IRGC96908	OG_B
IRGC96909	OG_B
IRGC96910	OG_B
IRGC96912	OG_B
IRGC102933	OG_C1
IRGC103144	OG_C1
IRGC103495	OG_C1
IRGC103499	OG_C1
IRGC103517	OG_C1
IRGC103519	OG_C1
IRGC103617	OG_C1
IRGC103633	OG_C1
IRGC103635	OG_C1
IRGC103647	OG_C1
IRGC103654	OG_C1
IRGC103657	OG_C1
IRGC103661	OG_C1
IRGC103663	OG_C1
IRGC103700	OG_C1
IRGC103710	OG_C1
IRGC103724	OG_C1
IRGC103739	OG_C1
IRGC104178	OG_C1
IRGC104265	OG_C1
IRGC104289	OG_C1
IRGC105500	OG_C1
IRGC68380	OG_C1
IRGC101299	OG_C2
IRGC101836	OG_C2
IRGC101842	OG_C2
IRGC101889	OG_C2
IRGC102864	OG_C2
IRGC102928	OG_C2
IRGC103474	OG_C2
IRGC103530	OG_C2
IRGC103540	OG_C2
IRGC103547	OG_C2
IRGC103552	OG_C2
IRGC103556	OG_C2
IRGC104288	OG_C2
IRGC104574	OG_C2
IRGC104591	OG_C2
IRGC75546	OG_C2
IRGC75729	OG_C2
