# Supplementary material for: The complex geography of domestication of the African rice Oryza glaberrima
Source: PLoS Genet. 2019 Mar 7;15(3):e1007414. doi: 10.1371/journal.pgen.1007414 (PMC6424484; doi:10.1371/journal.pgen.1007414)
Supplement: S14 Table — (XLSX) [file pgen.1007414.s029.xlsx]

## Sheet: Sheet1
Species	Upstream
O.sativa	Os03g0648500	Os03g0648600	Os03g0648800	Os03g0648900	Os03g0649000	Os03g0650000 (sh1)
O.barthii	OBART03G27620; OBART03G27650	OBART03G27660; OBART03G27670	OBART03G27680	OBART03G27690	OBART03G27700	OBART03G27740
	3:23022489-23023034; 3:23038014-23038559	3:23042396-23042917; 3:23044040-23044567	3:23046474-23047196	3:23049150-23053077	3:23054474-23057781	3:23108578-23118751
O.glaberrima	ORGLA03G0257300	ORGLA03G0257400	Not Found	ORGLA03G0401900	ORGLA03G0401800	Not Found
	3:23445865-23446398	3:23449962-23450483	-	Oglab03_unplaced035:109902-111659	Oglab03_unplaced035:104675-107977	-
	Downstream
O.sativa	Os03g0650000	Os03g0650200	Os03g0650400	Os03g0650700	Os03g0650800	Os03g0650900
O.barthii	OBART03G27740	OBART03G27760	OBART03G27770	OBART03G27780	OBART03G27790	OBART03G27800
	3:23108578-23118751	3:23131172-23131753	3:23137681-23144037	3:23150647-23153736	3:23163836-23167207	3:23167814-23170389
O.glaberrima	Not Found	Not Found	ORGLA03G0401600	ORGLA03G0401500	Not Found	ORGLA03G0401300
	-	-	Oglab03_unplaced035:50948-56329	Oglab03_unplaced035:40722-43811	-	Oglab03_unplaced035:23414-25989
