# Supplementary material for: The complex geography of domestication of the African rice Oryza glaberrima
Source: PLoS Genet. 2019 Mar 7;15(3):e1007414. doi: 10.1371/journal.pgen.1007414 (PMC6424484; doi:10.1371/journal.pgen.1007414)
Supplement: S15 Table — (XLSX) [file pgen.1007414.s030.xlsx]

## Sheet: Sheet1
Sample	Grouping	SH1 Upstream (3:23042396-23044567)	SH1 (3:23108578-23118751)	PROG1 Upstream (7:2647848-2649339)	PROG1 (7:2660603-2668534)
IRGC100122	OB-G	6	7	13	0
IRGC100223	OB-G	7	0	14	0
IRGC100921	OB-G	3	0	3	0
IRGC100933	OB-G	5	8	10	0
IRGC100934	OB-G	6	0	8	0
IRGC100939	OB-G	2	0	4	0
IRGC101252	OB-G	1	0	2	0
IRGC101381	OB-G	2	4	3	0
IRGC101959	OB-G	1	2	2	0
IRGC103895	OB-G	6	0	10	0
IRGC104078	OB-G	4	8	14	0
IRGC104081	OB-G	3	4	8	0
IRGC104084	OB-G	5	4	9	0
IRGC104883	OB-G	8	0	17	0
IRGC105038	OB-G	2	15	8	0
IRGC106003	OB-G	8	18	23	0
IRGC106218	OB-G	6	16	25	0
IRGC75618	OB-G	5	0	8	0
WAB0009240	OB-G	1	2	2	0
WAB0012712	OB-G	5	0	10	0
WAB0024904	OB-G	1	1	3	0
WAB0026768	OB-G	1	0	5	0
WAB0026769	OB-G	1	1	3	0
WAB0026770	OB-G	2	3	5	0
WAB0028874	OB-G	1	2	2	0
WAB0028876	OB-G	3	0	3	0
WAB0028884	OB-G	1	2	3	0
WAB0028885	OB-G	2	2	6	0
WAB0028889	OB-G	2	4	3	0
WAB0028896	OB-G	1	0	4	0
WAB0028905	OB-G	3	2	4	0
WAB0028907	OB-G	2	3	4	0
WAB0028919	OB-G	1	2	2	0
WAB0028947	OB-G	1	2	2	0
WAB0028948	OB-G	1	3	2	0
WAB0028956	OB-G	1	0	3	2
WAB0028957	OB-G	1	2	3	2
WAB0028959	OB-G	2	2	4	0
WAB0028961	OB-G	1	3	2	0
WAB0028967	OB-G	2	0	3	0
WAB0028972	OB-G	2	0	3.5	0
WAB0028996	OB-G	2	4	5	0
WAB0028997	OB-G	2	2	5	0
WAB0028998	OB-G	1	1	2	0
WAB0030173	OB-G	1	2	1	0
IRGC100931	OB-W	6	6	18	5
IRGC101240	OB-W	7	9	8	8
IRGC101248	OB-W	4	8	15	6
IRGC103534	OB-W	2	3	2	2
IRGC103912	OB-W	22	28	33	22
IRGC104065	OB-W	9	12	22	11
IRGC104076	OB-W	8	14	20	12
IRGC104119	OB-W	4	4	9	4
IRGC104120	OB-W	6	12	16	10
IRGC104132	OB-W	4	8	12	7
IRGC104138	OB-W	6	11	15	9
IRGC104287	OB-W	9	19	26	13
IRGC105608	OB-W	9	9	21	9
IRGC105988	OB-W	6	13	18	7
IRGC105991	OB-W	10	23	25	16
WAB0028875	OB-W	2	2	3	3
WAB0028877	OB-W	1	2	2	2
WAB0028882	OB-W	1	2	3	1
WAB0028887	OB-W	1	2	1	2
WAB0028897	OB-W	3	5	5	4
WAB0028903	OB-W	16	27	32	25
WAB0028911	OB-W	2	2	2	2
WAB0028916	OB-W	3	3	5	3
WAB0028917	OB-W	3	4	5	4
WAB0028925	OB-W	1	2	2	2
WAB0028926	OB-W	3	3	7	3
WAB0028929	OB-W	3	3	6	4
WAB0028930	OB-W	2	4	3	3
WAB0028931	OB-W	4	5	6	3
WAB0028934	OB-W	2	3	3	3
WAB0028942	OB-W	2	3	5	4
WAB0028944	OB-W	2	3	4	3
WAB0028946	OB-W	1	2	5	2
WAB0028958	OB-W	14	21	24	21
WAB0028975	OB-W	2	3	7	3
WAB0028976	OB-W	12	19	24	18
WAB0028977	OB-W	1	3	2	3
WAB0028979	OB-W	12	15	21	14
WAB0028980	OB-W	2	5	6	4
WAB0028981	OB-W	2	2	2	3
WAB0028983	OB-W	3	3	7	4
WAB0028985	OB-W	2	3	5	2
WAB0028987	OB-W	13	19	20	17
WAB0028989	OB-W	2	3	5	3
WAB0028991	OB-W	1	2	2	2
WAB0028992	OB-W	9	13	14	13
WAB0028993	OB-W	2	2	2	3
WAB0028994	OB-W	2	2	2	2
WAB0029000	OB-W	1	2	4	2
IRGC103090	OG-A1	4	0	17	0
IRGC103442	OG-A1	7	0	10	0
IRGC103937	OG-A1	12	0	21	0
IRGC103946	OG-A1	11	0	15	0
IRGC103948	OG-A1	14	9	13	0
IRGC103949	OG-A1	10	0	19	0
IRGC103953	OG-A1	12	0	14	0
IRGC103988	OG-A1	10	0	16	0
IRGC103989	OG-A1	13	20	17	0
IRGC103991	OG-A1	5	6	8	0
IRGC103992	OG-A1	14	20	24	0
IRGC103994	OG-A1	11	12	13	0
IRGC103995	OG-A1	9	10	11	0
IRGC104030	OG-A1	8	9	16	0
IRGC104034	OG-A1	6	5	8	0
IRGC104035	OG-A1	8	0	14	0
IRGC104036	OG-A1	13	0	19	0
IRGC104039	OG-A1	3	0	13	0
IRGC104165	OG-A1	5	0	8	0
IRGC104173	OG-A1	10	14	16	0
IRGC104177	OG-A1	9	11	10	0
IRGC104180	OG-A1	17	17	21	0
IRGC104181	OG-A1	5	8	10	0
IRGC104187	OG-A1	6	8	10	0
IRGC104190	OG-A1	9	12	13	0
IRGC104236	OG-A1	5	12	17	0
IRGC104254	OG-A1	3	10	14	0
IRGC104561	OG-A1	7	10	10	0
IRGC104562	OG-A1	4	17	9	0
IRGC104566	OG-A1	13	13	17	0
IRGC104928	OG-A1	17	23	26	0
IRGC104934	OG-A1	6	11	11	0
IRGC105005	OG-A1	4	5	5	0
IRGC105011	OG-A1	12	18	24	0
IRGC105026	OG-A1	6	9	11	0
IRGC105034	OG-A1	6	10	10	0
IRGC105036	OG-A1	5	10	9	0
IRGC105043	OG-A1	21	1	32	0
IRGC105044	OG-A1	9	20	19	0
IRGC105048	OG-A1	7	0	14	0
IRGC105049	OG-A1	10	0	14	0
IRGC105050	OG-A1	2	6	5	0
IRGC105052	OG-A1	6	10	11	0
IRGC58622	OG-A1	9	10	13.5	0
IRGC61457	OG-A1	7	10	10	0
TOg6203	OG-A1	33	0	52	0
TOg7197	OG-A1	20	37	33	0
IRGC103450	OG-A2	7	0	10	0
IRGC103452	OG-A2	14	0	18	0
IRGC103456	OG-A2	9	0	12	0
IRGC103461	OG-A2	10	0	19	0
IRGC103463	OG-A2	11	0	24	0
IRGC103955	OG-A2	11	0	17	0
IRGC103956	OG-A2	6	0	9	0
IRGC103957	OG-A2	13	0	18	0
IRGC103958	OG-A2	7	0	10	0
IRGC103959	OG-A2	9	0	12	0
IRGC103960	OG-A2	8	0	13	0
IRGC103967	OG-A2	8	0	11	0
IRGC104022	OG-A2	7	0	12	0
IRGC104023	OG-A2	7	0	14	0
IRGC104025	OG-A2	3	0	8	0
IRGC104028	OG-A2	5	0	11	0
IRGC104029	OG-A2	4	0	5	0
IRGC104032	OG-A2	9	0	15	0
IRGC104045	OG-A2	4	0	11	0
IRGC104182	OG-A2	10	0	16	0
IRGC104194	OG-A2	12	0	22	0
IRGC104571	OG-A2	15	0	29	0
IRGC105021	OG-A2	7	0	16	0
TOg7135	OG-A2	39	0	63	0
IRGC101879	OG-B	5	12	15	0
IRGC101897	OG-B	9	17	27	0
IRGC101898	OG-B	5	10	15	0
IRGC101906	OG-B	4	9	12	0
IRGC103592	OG-B	12	13	16	0
IRGC103599	OG-B	15	13	22	0
IRGC103600	OG-B	8	15	23	0
IRGC103601	OG-B	9	14	19	0
IRGC103922	OG-B	10	10	14	0
IRGC103963	OG-B	6	8	12	0
IRGC103981	OG-B	10	10.5	14	0
IRGC103982	OG-B	11	11	14	0
IRGC103984	OG-B	2	8	9	0
IRGC103998	OG-B	8	12	13	0
IRGC104000	OG-B	5	10	16	0
IRGC104002	OG-B	4	8	15	0
IRGC104011	OG-B	10	19	18	0
IRGC104024	OG-B	5	17	12	0
IRGC104040	OG-B	4	7	15	0
IRGC104044	OG-B	13	14	18	0
IRGC104046	OG-B	3	8	12	0
IRGC104047	OG-B	2	3	3	0
IRGC104195	OG-B	15	13	24	0
IRGC104223	OG-B	2	8	13	0
IRGC104231	OG-B	10	10	18	0
IRGC104252	OG-B	3	7	15	0
IRGC104253	OG-B	5	7	13	0
IRGC104260	OG-B	12	9	18	0
IRGC104267	OG-B	7	12	15	0
IRGC104294	OG-B	13	12	21	0
IRGC104514	OG-B	4	9	14	0
IRGC104518	OG-B	6	14	13	0
IRGC104519	OG-B	4	5	11	0
IRGC104527	OG-B	2	6	11	0
IRGC104533	OG-B	7	11	13	0
IRGC104539	OG-B	3	8	11	0
IRGC104540	OG-B	7	13	17	0
IRGC104542	OG-B	6	14	17	0
IRGC104545	OG-B	7	10	13	0
IRGC104559	OG-B	6	13	17	0
IRGC104573	OG-B	1	2	3	0
IRGC104583	OG-B	6	13	20	0
IRGC104878	OG-B	8	13	14	0
IRGC104897	OG-B	6	10	15	0
IRGC104898	OG-B	14	20	19	0
IRGC104904	OG-B	1	2	2	0
IRGC14756	OG-B	12	22	30	0
IRGC67563	OG-B	5	7	8	0
IRGC86762	OG-B	8	16	24	0
IRGC96908	OG-B	9	21	25	0
IRGC96909	OG-B	9	20	23	0
IRGC96910	OG-B	6	19	24	0
IRGC96912	OG-B	8	14	18	0
IRGC102933	OG-C1	4	11	17	0
IRGC103144	OG-C1	6	15	13	0
IRGC103495	OG-C1	7	13	20	0
IRGC103499	OG-C1	8	9	24	0
IRGC103517	OG-C1	15	14	22	0
IRGC103519	OG-C1	6	11	15	0
IRGC103617	OG-C1	6	16	21	0
IRGC103633	OG-C1	6	14	21	0
IRGC103635	OG-C1	10	27	34	0
IRGC103647	OG-C1	4	8	14	0
IRGC103654	OG-C1	20	29	38	0
IRGC103657	OG-C1	7	14	20	0
IRGC103661	OG-C1	8	15	22	0
IRGC103663	OG-C1	5	10	12	0
IRGC103700	OG-C1	13	30	31	0
IRGC103710	OG-C1	6	10	15	0
IRGC103724	OG-C1	16	17	17	0
IRGC103739	OG-C1	8	12	21	0
IRGC104178	OG-C1	8	11	14	0
IRGC104265	OG-C1	2	9	10	0
IRGC104289	OG-C1	6	10	17	0
IRGC105500	OG-C1	20	33	42	0
IRGC68380	OG-C1	9	15	22	0
IRGC101299	OG-C2	7	0	16	0
IRGC101836	OG-C2	9	0	25	0
IRGC101842	OG-C2	4	0	13	0
IRGC101889	OG-C2	4	0	14	0
IRGC102864	OG-C2	4	0	13	0
IRGC102868	OG-C2	3	0	9	0
IRGC102928	OG-C2	6	0	13	0
IRGC103474	OG-C2	9	0	22	0
IRGC103530	OG-C2	12	0	19	0
IRGC103540	OG-C2	11	0	28	0
IRGC103547	OG-C2	7	0	20	0
IRGC103552	OG-C2	9	0	16	0
IRGC103556	OG-C2	5	0	15	0
IRGC104288	OG-C2	5	0	15	0
IRGC104574	OG-C2	7	0	13	0
IRGC104591	OG-C2	7	0	15	0
IRGC104594	OG-C2	3	0	9	0
IRGC104595	OG-C2	1	0	1	0
IRGC75546	OG-C2	5	0	9	0
IRGC75729	OG-C2	10	0	15	0
